# Supplementary material for: A neural crest cell isotropic-to-nematic phase transition in the developing mammalian gut
Source: Commun Biol. 2021 Jun 23;4:770. doi: 10.1038/s42003-021-02333-5 (PMC8222382; doi:10.1038/s42003-021-02333-5)
Supplement: Supplementary file 9 — Supplementary Data 1 [file 42003_2021_2333_MOESM9_ESM.xlsx]

## Sheet: Motility_Fig2b
	frequency in cycles per minute
	E12.5				E13.5				E14.5				E15.5
	JEJ	HG	CC		JEJ	HG	CC		JEJ	HG	CC		JEJ	HG	CC		JEJ	HG	CC
	0	0	0		0.32051	0	0		0.27778	0.27778	0		0.885417	1.45278	0.779221		1.5	1.25	0.625
	0	0	0		0.04374	0	0		0.11111	0.22222	0		1	1.8	1.4		1.25	0.65217	0.86957
					0.18365	0	0		0	0.33333	0		1.65899	1.38249	1.38249		0.34551	0.64166	0.64166
					0	0	0		0.38889	0.27778	0
					0.29138	0	0		0.13889	0.08333	0
					0.44118	0	0		0	0.05556	0
					0.1007	0	0		0.22222	0.30556	0
					0.18993	0	0		0.27778	0.25	0
					0.19724	0	0		0.27778	0.19444	0
					0.23674	0	0		0.30556	0.27778	0
					0.59524	0	0		0.25	0.22222	0
					0.44223	0	0		0.41667	0.25	0
					0.21251	0	0
					0.44683	0	0
					0.1548	0.1032	0
					0.13035	0.07449	0
					0.19436	0.0162	0
					0.27778	0.10417	0
					0.38435	0	0
					0.21164	0.08818	0

## Sheet: Dynamic_Fig1e
	time	orientation
	20	16.7
	21	11.88
	22	14.73
	23	16.29
	24	19.36
	25	21.42
	26	28.14
	27	32.38
	28	35.15
	29	32.89
	30	30.23
	31	34.06
	32	36.96
	33	45.03
	34	46.17
	35	48.93
	36	45.4
	37	49.43
	38	53.27
	39	61.59
	40	66.95
	41	60.13
	42	65.04
	43	57.16
	44	65.51
	45	70.39
	46	69.41
	47	68.2
	48	73.39
	49	72.76
	50	71.78
	51	74.81
	52	73.8
	53	70.42
	54	71.13
	55	71.9
	56	73.61
	57	72.97
	58	73.2
	59	70.31
	60	72.56
	61	74.21
	62	73.69
	63	74.96
	64	74.75
	65	75.77
	66	75.8
	67	76.62
	68	74.62
	69	77.67
	70	75.72
	71	73.09

## Sheet: Orientation_Fig1c
MIDGUT
E14.5
	average orientation	average coherence
g1	22.6592	0.199712
g3	22.7389	0.124418
g4	38.0771	0.115226
g5	33.4136	0.124697
g6	12.9479	0.142555
g6_19_04_04	12.9479	0.142555
E15.5
g1	68.9379	0.195147
g2	80.66	0.16
g2_bis	76.2	0.17
g3	78.125	0.2
E16.5
g5	76.2185	0.142555
gut1	80.49	0.276737
gut2	82.38	0.16
gut3	84.42	0.19
E17.5
mi2	86.0101	0.463643
mi3_1	84.3	0.49
mi3_2	76.7396	0.31368
mi3_3	85.18	0.57
emb1	82.5327	0.347538
emb3	79.85	0.3
COLON
E14.5
g5	11.9724	0.159044
i3	13.13	0.2
i11	13.13	0.14
g6	7.26	0.14
E15.5
g1	16.0039	0.164107
g2	21.6142	0.120561
g3	22.5	0.12
g4	18.94	0.16
E16.5
g3	66.522	0.101797
gut1	55.31	0.1
gut2	51.71	0.08
gut3	68.55	0.06
E17.5
mi2	87.77	0.24
emb1	85.05	0.28
emb3	81.66	0.19
mi2	85.7	0.64
CECUM
E14.5
g1	21.56	0.1
g6	8.12	0.15
g2	13.83	0.12
g3	10.39	0.13
E16.5
g3	18.25	0.1266
g5	16.7165	0.09
gut1	30.21	0.06
gut2	22.88	0.02
E17.5
mi3	21.12	0.2
mi2	38.18	0.1
sample_2	10.24	0.28
emb_1	32.59	0.12
E19.5
g1	69.72	0.2
g1_prime	82.66	0.38
g2_prime	73.11	0.3
g3_prime	78.22	0.37

## Sheet: Orientation_Fig3c
										Summary
	type	photo	region	px region	orientation	coherence			ctl	1	1.05		1.1	1.15		1.2	1.25		1.3	1.35
	ctl	2 seg bas	1	4	82.3983	0.471721			angle	82.3983	81.8032		80.7208	77.3815		83.409	81.8938		83.2189	76.4836
					8.54274	0.109809			dev angle	8.54274	5.94007		9.44203	7.17144		3.48773	9.75868		4.72006	10.2959
	ctl	2 seg bas	2	4	81.8032	0.533759			coherence	0.471721	0.533759		0.446232	0.377347		0.509687	0.490202		0.535982	0.45825
					5.94007	0.113038
	ctl	2 seg bas	1	4	80.7208	0.446232
					9.44203	0.106939			mutant	1.5	1.55	1.6	1.65	1.7		1.75	1.8	1.85	1.9	1.95		2	2.05	2.1
	ctl	2 seg haut	1	4	77.3815	0.377347			angle	67.0172	69.2013	61.8755	75.6495	42.8972		75.2487	68.6192	66.6509	41.6037	55.0863		59.7885	57.0078	62.1769
					7.17144	0.115271			dev angle	16.837	12.8248	23.7336	10.1688	18.8277		10.7501	11.6628	16.9054	16.5516	18.6903		21.4958	16.5385	20.146
									coherence	0.323839	0.3319	0.29533	0.376875	0.193833		0.481143	0.334581	0.3002	0.210929	0.297556		0.203817	0.310375	0.199452
	ctl	2 mid	1	4	83.409	0.509687
					3.48773	0.0718869
	ctl	3 mid	1	4	81.8938	0.490202
					9.75868	0.0947449
	ctl	1 mid right	1	4	83.2189	0.535982
					4.72006	0.112571
	ctl	1 mid left	1	4	76.4836	0.45825
					10.2959	0.0944249
	mut	3 seg bas droit	1	4	67.0172	0.323839
					16.837	0.128217
	mut	3 seg bas gauche	2	4	69.2013	0.3319
					12.8248	0.0973607
	mut	3 seg haut	1	4	61.8755	0.29533
					23.7336	0.130486
	mut	4 seg haut droit	1	4	75.6495	0.376875
					10.1688	0.17518
	mut	2, duod	1	2	58.1078	0.319962
					20.6255	0.129403
	mut	4, bottom left	2	4	42.8972	0.193833
					18.8277	0.0803917
	mut	2, top left	1	4	75.2487	0.481143
					10.7501	0.11118
	mut	2, middle	1	4	68.6192	0.334581
					11.6628	0.0881474
	mut	2, top right	1	4	66.6509	0.3002
					16.9054	0.116132
	mut	3, bottom left	1	4	41.6037	0.210929
					16.5516	0.108288
	mut	3, bot left, but more on top	2	4	55.0863	0.297556
					18.6903	0.148265
	mut	2, mid	1	4	59.7885	0.203817
					21.4958	0.096435
	mut	2, mid, but bottom left part	2	4	57.0078	0.310375
					16.5385	0.115323
	mut	3, bot	1	4	62.1769	0.199452
					20.146	0.0781372
